# Supplementary material for: Path analysis of regional logistics and economy coordinated development: An fsQCA approach
Source: PLoS One. 2024 Feb 1;19(2):e0297441. doi: 10.1371/journal.pone.0297441 (PMC10833549; doi:10.1371/journal.pone.0297441)
Supplement: S1 File — (XLSX) [file pone.0297441.s008.xlsx]

## Sheet: Sheet1
地区	货运量(万吨)	邮路总长度(公里)	地方财政交通运输支出(亿元)	交通运输、仓储和邮政业增加值(亿元)	基础设施固定资产投资(不含农户)比上年增长(%)	科学研究和技术服务业城镇单位就业人员(万人)	地方财政科学技术支出(亿元)	规模以上工业企业R&D经费(万元)	规模以上工业企业新产品销售收入(万元)	国内专利申请受理量(项)	技术市场成交额(亿元)	信息传输、软件和信息技术服务业城镇单位就业人员(万人)	信息传输、软件和信息技术服务业固定资产投资(不含农户)比上年增长(%)	电子商务销售额(亿元)	互联网宽带接入用户(万户)	第一产业增加值(亿元)	第二产业增加值(亿元)	第三产业增加值(亿元)	普通高等学校在校学生数(万人)	教育经费(万元)	交通运输、仓储和邮政业城镇单位就业人员(万人)
北京市	23425	1504754	362.7	900.9	-6.2	61.2	449.45	3135144	82529591	283134	7005.65	101.2	20	31239.8	806.3	111.4	7389	33545.2	61.7	15085043	54.9
天津市	56435	101099	92.18	933.5	4.4	11.6	103.97	2512635	48140869	90471	1256.83	8.3	74.2	5403.4	584.5	265.9	5672.7	9746.5	58.34	6031844	14.9
河北省	261208	152052	448.27	3105	-7.8	15.6	112.64	5703924	96682633	130705	747.32	12.2	22.8	3790.8	2796.9	4030.4	16355.8	20010.9	170.43	21282804	29
山西省	217623	136812	299.27	1209	8.2	7.6	83.38	1862448	29406029	40460	134.47	5	39.4	3420.8	1350.4	1286.9	11578.1	10005.4	89.08	10071575	23.2
内蒙古自治区	215975	205388	345.99	1270.5	-4.2	5.9	35.28	1547744	16554915	29462	41.15	4.6	26.4	3145.5	796.2	2353.9	9880.6	8931.5	50.68	8510492	19.7
辽宁省	179238	226502	163.34	1324.1	9.8	10.7	78.45	3672792	50108739	88504	755.12	13.9	-11.7	4785.7	1464.9	2461.9	10883.3	14224.2	117.84	10988599	30.2
吉林省	53587	147936	218.49	649.3	3.4	6.9	38.43	858433	29551441	38807	108.15	4.5	-81.9	587.1	734.2	1553.8	4768.3	6841.7	75.56	7204781	15.8
黑龙江省	55116	226764	213.67	528.1	10.3	6	43.52	887690	12522414	47577	350.14	5.8	18.1	801.7	1013.5	3463.4	4086.5	7308.3	87.91	8422728	23.4
上海市	154793	186242	475.57	1969.4	-0.6	35.8	422.7	6983293	105748814	232918	2545.49	50.7	31	29122.5	995.4	96.1	11366.7	32190.4	54.87	14427631	46.9
江苏省	294678	431271	598.39	3671.9	2.3	27.2	671.59	27166319	426223729	696693	2606.17	34.6	27.8	13386.1	4071.6	4721	52678.7	59992.7	211.08	33717331	44.9
浙江省	328041	601399	514.3	2345.3	1.3	21.7	578.6	15916604	368901158	503197	1855.78	32.8	6.3	14913.5	3117	2211.7	31174	40655.1	121.03	28846115	37.1
安徽省	401415	233971	303.98	2099.7	7.4	10.7	416.09	7391200	151017266	196427	1787.71	10	46.5	7461.9	2335.8	3363.9	17240.1	21961.1	150.5	17478565	20.9
福建省	166113	404389	277.05	1846.9	4	8.3	155.11	7716534	78221353	160703	196.8	10.7	-4	6397.2	1985.1	2899.9	23319.8	23346.3	102.34	14160989	21.6
江西省	198685	208135	290.78	1254.4	2.5	7.1	210.95	3978466	95750449	100930	409.38	5.7	63	3807.7	1700.2	2334.1	13230.7	14263	134.87	15772884	17.9
山东省	342728	416064	326.26	4344.7	-6	22.6	372.32	15653402	275403023	369470	2477.79	21	-5.7	17145.5	3863.7	6029	32834.5	44011.7	242.99	31022594	45.5
河南省	255551	620636	332.42	3368.2	0.3	18.4	329.25	7640132	88258121	167550	607.33	18.2	-15.9	5088.3	3505.8	5626.9	23566.4	28878.2	268.64	28022275	39.3
湖北省	214762	280077	335.82	2235.2	9.9	17.3	314.57	7235941	136955566	175312	2090.78	17.3	12.5	6126.9	2081.3	4635.2	19332.1	26123.9	169.97	16783125	28
湖南省	224465	375716	308.61	1667.3	3.6	13.4	217.3	7661149	121692312	114167	1261.26	8.9	28.5	5065.8	2323	4323	17852.5	23537.9	159.61	18852587	24.8
广东省	386540	3068782	728.22	4054.9	-7	51.5	982.76	29021849	496849026	980634	4099.61	80.6	5	37886	4277.7	4984.7	50555.8	69179	253.98	53869558	81.1
广西壮族自治区	216168	291416	335.51	1077.9	15.6	8.8	71.13	1370239	30334971	55987	940.58	5.9	-14.8	2616.6	1827.4	4051.3	8513.9	12643.9	132.1	15418302	18.9
海南省	27991	184361	108.29	346.4	7.6	3.1	40.47	141545	2445040	17679	28.42	2.8	37.9	1250.1	450.2	1254.4	1240.8	4008.8	24.51	4632077	7.3
重庆市	144593	123013	277.44	1088	8.5	8.2	92.64	4245267	69951788	83555	184.52	5.7	2	6723.4	1338.5	1921.9	11217.3	14938.1	100.27	11823943	21.2
四川省	184312	284352	717.35	1534.7	0.5	22.5	273.12	4801710	61387535	163664	1388.69	25.3	7.5	7364.4	3220.9	5662	19949.7	28476.2	192.08	24660021	34.4
贵州省	96989	161501	336.45	821.8	-20.6	5.5	88.34	1210567	10207676	41733	289.27	4.6	-2.5	1746.6	1187.4	2730.9	6850.5	9877.2	88.16	14479368	13
云南省	135007	379352	601.4	1254.7	7.5	9.6	61.85	1764956	12055832	47997	106.1	5.3	58.9	2461.7	1451.9	3831.3	9537.2	13793.1	104.41	16571342	15.8
西藏自治区	4583	58716	323.92	45.4	-18.5	1.1	8.34	24782	54323	2644	1.73	1.3	-1.3	152.2	115.3	164.1	757.3	1158.8	4.13	3164861	2.3
陕西省	160695	183185	325.83	1247.2	-11.3	13.5	93	3196867	38113676	105652	2343.44	13	7.2	3048.6	1567.4	2409.9	14019	13692.9	128.33	13169806	26.2
甘肃省	76109	174223	287.29	472	4.2	7.6	34.95	642948	7662666	30165	280.39	3.5	13.2	771.1	1025.2	1364.8	3451.2	5409.5	61.34	8440554	13.2
青海省	17817	109931	189.44	146	3.3	2.1	12.19	138488	1714617	7448	14.1	0.9	-7.7	665.2	209.4	353.6	1364.7	1666.7	7.71	2931351	5.1
宁夏回族自治区	46929	76421	84.35	204	-2.8	1.8	29	517577	5400468	14579	25.09	1	-17	317.2	317.1	364.6	2099.2	2124.4	16.11	2791933	4
新疆维吾尔自治区	73508	372985	376.47	715	16.2	7	42.86	541819	5820921	22221	18.85	4.1	4.6	917.7	1064.2	2359.1	6295.9	7656.6	55.56	11029496	17.6
