# Supplementary material for: Path analysis of regional logistics and economy coordinated development: An fsQCA approach
Source: PLoS One. 2024 Feb 1;19(2):e0297441. doi: 10.1371/journal.pone.0297441 (PMC10833549; doi:10.1371/journal.pone.0297441)
Supplement: S2 File — (XLSX) [file pone.0297441.s009.xlsx]

## Sheet: Sheet1
地区	邮路总长度(公里)	公路营运载货汽车拥有量(万辆)	货运量(万吨)	货物周转量(亿吨公里)	邮政营业网点(处)	邮政业务总量(亿元)	铁路运输业就业人员数(人)	交通运输、仓储和邮政业城镇单位就业人员(万人)
江苏省	431271	79.32	294678	11788.6	29172	972.66	50434	44.9
上海市	186242	24.45	154793	34074.6	6554	1691.92	33257	46.9
安徽省	233971	65.36	401415	11068	18024	393.55	42521	20.9
浙江省	601399	38.21	328041	12937.5	27428	2231.46	34230	37.1
北京市	1504754	11.37	23425	1077.31	5562	283	99786	54.9
天津市	101099	11.87	56435	2677.56	6665	138.75	26806	14.9
河北省	152052	117.42	261208	14769.5	17730	528.09	76056	29
山西省	136812	56.35	217623	6444.67	9667	130.79	102206	23.2
内蒙古自治区	205388	23.76	215975	4933.82	7475	62.86	106195	19.7
辽宁省	226502	53.2	179238	4524.65	10769	219.96	104491	30.2
吉林省	147936	23.97	53587	2068.58	6979	108.59	57445	15.8
黑龙江省	226764	33.8	55116	1744.82	8584	133.38	133989	23.4
福建省	404389	23.38	166113	10159.1	11965	474.78	32743	21.6
江西省	208135	35.91	198685	4884.72	12642	210.69	54198	17.9
山东省	416064	137.42	342728	12049.7	23794	642.8	87678	45.5
河南省	620636	79.79	255551	10674.6	23026	545.24	106417	39.3
湖北省	280077	33.46	214762	6742.91	17483	366.57	78691	28
湖南省	375716	27.69	224465	2897.7	15825	295.84	74078	24.8
广东省	3068782	59.36	386540	28031.5	41032	3021.1	87129	81.1
广西壮族自治区	291416	36.27	216168	4882.04	12782	162.01	63243	18.9
海南省	184361	3.19	27991	8771.75	2415	30.97	6320	7.3
重庆市	123013	26.03	144593	3846.48	10644	163.19	27956	21.2
四川省	284352	45.13	184312	3078.89	29649	374.18	71739	34.4
贵州省	161501	9.15	96989	1435.9	13270	87.81	33078	13
云南省	379352	27.04	135007	1868.28	13177	125.15	41049	15.8
西藏自治区	58716	4.7	4583	150.15	1180	5.16	1757	2.3
陕西省	183185	26.7	160695	3945.05	14644	168.51	93448	26.2
甘肃省	174223	12.57	76109	2887.31	6441	49.8	61743	13.2
青海省	109931	4.63	17817	591.59	1971	10.9	24166	5.1
宁夏回族自治区	76421	12.51	46929	812.21	1981	22.46	19014	4
新疆维吾尔自治区	372985	29.27	73508	2000.07	3992	46.18	61595	17.6
地区	地区生产总值(亿元)	社会消费品零售总额(亿元)	经营单位所在地进出口总额(千美元)	第一产业增加值(亿元)	第二产业增加值(亿元)	第三产业增加值(亿元)	人均地区生产总值(元/人)	地方财政一般预算收入(亿元)	全体居民人均可支配收入(元)
江苏省	117392	42702.6	806470000	4721	52678.7	59992.7	138255	10015.2	47498
上海市	43653.2	18079.3	628520000	96.1	11366.7	32190.4	175420	7771.8	78027
安徽省	42565.2	21471.2	107000000	3363.9	17240.1	21961.1	69676	3498.19	30904
浙江省	74040.8	29210.5	640930000	2211.7	31174	40655.1	113839	8262.64	57541
北京市	41045.6	14867.7	470990000	111.4	7389	33545.2	187526	5932.31	75002
天津市	15685.1	3769.8	132570000	265.9	5672.7	9746.5	113660	2141.06	47449
河北省	40397.1	13509.9	83850000	4030.4	16355.8	20010.9	54181	4167.62	29383
山西省	22870.4	7747.3	34530000	1286.9	11578.1	10005.4	65625	2834.47	27426
内蒙古自治区	21166	5060.3	19140000	2353.9	9880.6	8931.5	88137	2349.95	34108
辽宁省	27569.5	9783.9	119460000	2461.9	10883.3	14224.2	64992	2765.59	35112
吉林省	13163.8	4216.6	23260000	1553.8	4768.3	6841.7	55148	1143.98	27770
黑龙江省	14858.2	5542.9	30850000	3463.4	4086.5	7308.3	47199	1300.51	27159
福建省	49566.1	20373.1	285250000	2899.9	23319.8	23346.3	118750	3383.4	40659
江西省	29827.8	12206.7	77020000	2334.1	13230.7	14263	66020	2812.23	30610
山东省	82875.2	33714.5	453870000	6029	32834.5	44011.7	81510	7284.46	35705
河南省	58071.4	24381.7	127010000	5626.9	23566.4	28878.2	58587	4353.92	26811
湖北省	50091.2	21561.4	83080000	4635.2	19332.1	26123.9	86551	3283.32	30829
湖南省	45713.5	18596.9	92400000	4323	17852.5	23537.9	68913	3250.69	31993
广东省	124720	44187.7	1279570000	4984.7	50555.8	69179	98561	14105	44993
广西壮族自治区	25209.1	8538.5	91720000	4051.3	8513.9	12643.9	50137	1800.15	26727
海南省	6504.1	2497.6	22750000	1254.4	1240.8	4008.8	63991	921.16	30457
重庆市	28077.3	13967.7	123820000	1921.9	11217.3	14938.1	87450	2285.45	33803
四川省	54088	24133.2	147430000	5662	19949.7	28476.2	64610	4773.15	29080
贵州省	19458.6	8904.3	10130000	2730.9	6850.5	9877.2	50476	1969.39	23996
云南省	27161.6	10731.8	48680000	3831.3	9537.2	13793.1	57717	2278.29	25666
西藏自治区	2080.2	810.3	620000	164.1	757.3	1158.8	56831	215.62	24950
陕西省	30121.7	10250.5	73560000	2409.9	14019	13692.9	76171	2775.42	28568
甘肃省	10225.5	4037.1	7610000	1364.8	3451.2	5409.5	40976	1001.86	22066
青海省	3385.1	947.8	490000	353.6	1364.7	1666.7	57036	328.76	25920
宁夏回族自治区	4588.2	1335.1	3320000	364.6	2099.2	2124.4	63461	460.01	27905
新疆维吾尔自治区	16311.6	3584.6	24300000	2359.1	6295.9	7656.6	62991	1618.61	26075
